# Supplementary material for: Calibrating the Bacterial Growth Rate Speedometer: A Re-evaluation of the Relationship Between Basal ppGpp, Growth, and RNA Synthesis in Escherichia coli
Source: Front Microbiol. 2020 Sep 17;11:574872. doi: 10.3389/fmicb.2020.574872 (PMC7527470; doi:10.3389/fmicb.2020.574872)
Supplement: Supplementary file 1 [file Table_1.XLSX]

## Sheet: Data Figure 1
Table S1: Data overview of figure 1.
Figure	Study	ppGpp quantification	Parent strain	Strain	Growth medium	Carbon source	Growth rate (1/h)	ppGpp (pmol/OD)	Correlation coefficients (r) and significance (P)
1A	Baracchini et al 1988	10 ml sample, formaldehyde incubation (lysis), KOH extraction, neutralize, HPLC	K12 AJ1 (Hayman et al 1974)	AJ5002 (argG metB lacZ53(Am) rpsL(str^r) recA1)	Helmstetter medium C, arginine, methionine	glycerol	0.6	17	r= -0.97; P <0.01
						glucose	1.00	12
							1.05	10
							1.05	8
						glucose + amino acids	1.50	4
	Khan and Yamazaki 1974	radiolabeling, formic acid extraction, TLC	K12 (patient)	HY1	1 mM phosphate	aspartate	0.19	28.75	r = -0.26; P =0.3
							0.19	29.75
						alanine	0.46	48.75
							0.46	38.25
						acetate	0.50	38.25
						pyruvate	0.63	17
							0.63	17.75
						lactate	0.67	15.5
							0.67	12.5
						succinate	0.80	17
							0.80	17
						glucose	1.09	34.25
							1.09	31.5
						glucose + amino acids	1.60	21.5
							1.60	21.5
	Lazzarini et al 1971	radiolabeling, formic acid extraction, TLC	K12 (W1655 F-)Fiil et al 1977	NF161 (meth arg spoT1?)	methionine, arginine, 1 mM KH2PO4	alanine	0.29	80	r = -0.94; P =0.06
						succinate	0.67	52
						glucose	1.09	45
						glucose + amino acids	1.50	35
				NF162 (meth arg spoT1? relA)		alanine	0.29	74	r= -0.99; P<0.01
						succinate	0.67	56
						glucose	1.09	42
						glucose + amino acids	1.50	17
	Ryals et al 1982	5 ml sample, formaldehyde incubation (lysis), KOH extraction, neutralize, HPLC	B/r ATCC 12407	RL331T (phe)	medium C (Helmstetter, 1967), phenylalanine	alanine	0.45	83	r=-0.96; P<10^(-6)
							0.48	73
							0.50	56
						glycerol	1.10	40
							1.15	43
							1.20	36
						glucose	1.25	32
							1.30	31
							1.35	30
						glucose + amino acids	1.80	15
							1.85	12
							1.90	14
				RL332T (phe relA)		alanine	0.40	58	r=-0.97; P<0.01
						succinate	0.60	46
						glycerol	1.18	40
						glucose	1.33	28
						glucose + amino acids	2.25	15
	Sokawa et al 1975	radiolabeling, formic acid extraction, TLC	K12 W677 (Fiil and Friesen 1968)	CP78 (thr leu arg his thi)	threonine, leucine, histidine, arginine, thiamine, 0.1 mM phosphate.	succinate	0.60	91	r=-0.99, P = 0.09
						glucose	1.20	44
						glucose + amino acids	1.70	21
				CP79 (thr leu arg his thi relA)		succinate	0.60	58
						glucose	1.10	56
						glucose + amino acids	1.60	25
	Buckstein et al 2008	50 ml sample, formic acid extraction, ion exchange chromatograhpy, dialysis, lyophilization, HPLC	K12	MG1655	1 mM phosphate, thymine	glycerol	0.5	180	r=-0.95; P<0.2
						glucose	1	100
						glucose + amino acids	2	48
1A, 1C (2C, 2E)	This study	1 ml sample, formic acid extraction, SPE, LCMS	K12	NCM3722	1.32 mM phosphate	acetate	0.76	39.3	r=-0.67; P<10^(-3)
							0.76	38.3
							0.76	52.0
							0.66	48.9
							0.66	38.7
							0.66	35.5
						succinate	1.00	21.0
							1.00	15.8
							0.79	20.3
						succinate	0.79	23.5	r=-0.67; P<10^(-3)
							0.79	26.5
						glycerol	0.99	31.6
							0.99	21.9
							0.99	29.1
							0.96	46.1
							0.96	37.5
							0.96	35.9
						glucose	1.36	16.7
							1.40	26.6
							1.40	22.9
							1.40	30.4
						glucose + amino acids	2.43	15.1
							2.43	13.0
							2.43	16.1
						LB	2.54	21.6
							2.54	18.3
							2.54	11.5
1A			K12 MG1655	CF7968 (lacZ, rph+) (Cashel lab)		acetate	0.41	23.6	r= -0.38; P <0.1
							0.41	22.3
							0.41	29.0
							0.47	19.3
							0.47	13.3
							0.47	14.7
						acetate + uracil	0.64	16.3
							0.64	30.8
							0.64	15.0
						succinate	0.87	14.3
							0.87	13.2
							0.87	15.4
						glycerol	0.90	18.7
							0.90	19.6
							0.90	17.1
						glucose	0.92	26.0
							0.92	38.5
							0.92	28.3
							1.34	19.5
							1.34	10.9
						glucose + amino acids	1.58	14.2
							1.58	8.5
							1.58	11.9
			K12	MG1655		acetate	0.30	36.2
							0.30	54.9
							0.30	20.2
							0.37	65.0
							0.37	64.6
							0.37	52.8
							0.38	61.0
							0.38	32.9
							0.38	51.5
						acetate + uracil	0.45	28.0	r=-0.64; P<10^(-3)
							0.45	42.2
							0.45	35.1
							0.46	40.4
							0.46	51.9
							0.46	62.4
						glycerol	0.59	58.0
							0.59	53.4
							0.59	56.2
						succinate	0.65	37.9
							0.65	53.9
							0.65	36.7
						glucose	0.98	34.2
							0.98	34.1
							0.98	32.2
							1.08	32.4
							1.08	19.8
							1.08	22.3
						glucose + amino acids	1.52	18.9
							1.52	21.0
							1.52	21.9
A	Lazzarini 1971, Ryals 1982, Sokawa 1975	see above	relA-	see above in table					r = -0.91; P < 0.0001
1B	All data from rows 2-135 (excluding relA-)	see above							r=-0.35; P=0.02
1B	Hernandez and Bremer 1990	10 ml sample, formaldehyde incubation (lysis), KOH extraction, neutralize, HPLC	N99: F- galK2 rpsL200 IN(rrnD-rrnE) from K. Rudd/ M.Cashel	CF931 (relA1 spoT204)	Helmstetter medium C	glucose	0.52	82	r=-0.97; P<0.01
				CF930 (relA1 spoT203)			0.58	60
				CF929 (relA1 spoT202)			0.72	52
				CF967 (spoT201)			0.85	36
				CF927 (relA1)			0.90	18
				CF926			0.95	10
	Sarubbi et al 1988	radiolabeling, formic acid extraction, TLC	NF952 (Fiil et al 1977) thi-1, pyrE60, argE3, his-4, proA2, thr-1, leuB6, mtl-1 xyl-5, ara-14, galK2, lacY1, rpsL31, supE44, cdd, gyrA, pyrG, recA1 (λcI857, S7, pyrG+, relA+)	CF956 (relA1 SpoT204)	0.2 mM phosphate. Supplements according to Davis et al 1980	glucose	0.38	65	r=-0.94; P<0.01
				CF955 (relA1 SpoT203)			0.43	42
				CF954 (relA1 SpoT202)			0.52	32
				CF953 (SpoT201)			0.63	18
				CF952 (arg)			0.86	7
				CF951 (relA1)			0.88	5
1C	Schreiber et al 1991	As Sarubbi et al 1988	K12 derivative	JM109 (recA1, Delta(lac-proAB), gyr96, thi, hsdR17, supE44, (F' traD36, proAB, lacIqZDeltaM15)) + pSM11 (cat. relA) (according to authors not relA1)	0.4 mM phosphate	glucose + amino acids (-Glu -Gln)	0.33	400	r=-0.83; P<10^(-4)
							0.38	424
							0.44	272
							0.56	248
							0.57	320
							0.57	336
							0.61	136
							0.64	184
							0.68	184
							0.69	48
							0.71	160
							0.77	88
							0.82	60
							0.96	48
							1.00	88
							1.04	128
							1.17	40
							1.29	40
							1.29	56
							1.29	72
							1.35	24
							1.42	24
							1.50	24
	Noga et al 2020	1 ml sample, formic acid extraction, SPE, LCMS	K12	NCM3722 pRelA	1.32 mM phosphate	glucose	0.31	175	r=-0.97; P<0.05
							0.64	78
							0.82	70
							1.00	30
	Zhu et al 2019	2 ml sample, centrifuged for 0.5' at 4dC and washed once. Then formic acid extraction, SPE and UPLC-MS.		NCM3722 pMeshI	no phosphate added?	glycerol	0.60	75	r=+0.99; P<0.01
							0.38	45
							0.30	28
							0.18	15
				NCM3722 pRelA	-	LB	0.25	150	r=-0.91; P<0.1
							0.80	50
							1.25	25
							1.70	20
C	Noga et al 2020 and Zhu et al 2019	See above	K12	NCM3722 pRelA	see above				r=-0.88; P<0.01
1D-E	Poulsen et al 1987	radiolabeling, formic acid extraction, TLC	K12 MC4100 (araD139, D(lac)U169, rpsL, thi)	S01792 (MC4100 carAB, guaB, galK)	AB medium (Clark and Maaloe 1967), thiamine, uridine, guanine (at 32 °C)	glucose + amino acids	1.5
							1.5	0.07*
							0.79	0.01*
							0.88
							0.85	0.03*
	Vogel et al 1991	radiolabeling, formic acid extraction, TLC	B AS19 leu pyrB5 rel+	NF321 (Fiil et al, j. mol. biol 1972)	leucine, thiamine, 0.3 mM phosphate, uracil 20 ug/ml	glucose	1.30	44	r=+0.90; P<0.1
							1.18	26
							0.92	23
							0.82	15
