# Supplementary material for: Calibrating the Bacterial Growth Rate Speedometer: A Re-evaluation of the Relationship Between Basal ppGpp, Growth, and RNA Synthesis in Escherichia coli
Source: Front Microbiol. 2020 Sep 17;11:574872. doi: 10.3389/fmicb.2020.574872 (PMC7527470; doi:10.3389/fmicb.2020.574872)
Supplement: Supplementary file 2 [file Table_2.XLSX]

## Sheet: Data Figure 2
Table S2: Data overview of figure 2.
ppGpp values
Figure	Study	ppGpp quantification	Parent strain	Strain	Growth medium	Carbon source	Growth rate (1/h)	ppGpp (pmol/OD)	Correlation coefficients (r) and significance (P)
2A;C;E	This study	1 ml sample, formic acid extraction, SPE, LCMS	K12	NCM3722 rpoZ(wt) rpoC1-	1.32 mM phosphate	acetate	0.62	48.1	r=-0.88; P<10^(-5)
							0.62	64.3
							0.62	55.6
						glycerol	0.89	44.9
							0.89	38.8
							0.89	42.2
						succinate	1.00	31.3
							1.00	63.3
							1.00	44.1
						glucose	1.23	32.0
							1.23	53.4
							1.23	24.5
						glucose + amino acids	2.77	9.4
							2.77	8.9
							2.77	10.2
						LB	2.61	8.1
							2.61	7.6
							2.61	24.3
				NCM3722 rpoC2-		acetate	0.36	49.3	r=-0.53; P<0.01
							0.36	56.6
							0.36	80.1
						succinate	0.79	24.1
							0.79	25.3
							0.79	33.2
							0.79	35.7
							0.79	36.5
							0.79	40.1
							0.79	41.7
							0.79	42.5
							0.79	46.9
2B;C;E						glycerol	0.51	38.4	r=-0.53; P<0.01
							0.51	42.2
							0.51	44.5
							0.51	52.1
							0.51	52.5
							0.51	61.2
							0.51	66.4
							0.51	70.5
							0.51	72.7
						glucose	1.08	12.5
							1.08	20.0
							1.08	20.5
							1.13	23.4
							1.08	26.9
							1.07	48.5
						glucose + amino acids	1.67	17.7
							1.67	32.3
							1.67	33.9
						LB	2.68	25.0
							2.68	27.4
							2.68	38.3
1A; 1C; 2C;2E				NCM3722		acetate	0.76	39.3	r=-0.67; P<10^(-3)
							0.76	38.3
							0.76	52.0
							0.66	48.9
							0.66	38.7
							0.66	35.5
						succinate	1.00	21.0
							1.00	15.8
							0.79	20.3
						succinate	0.79	23.5	r=-0.67; P<10^(-3)
							0.79	26.5
						glycerol	0.99	31.6
							0.99	21.9
							0.99	29.1
							0.96	46.1
							0.96	37.5
							0.96	35.9
						glucose	1.36	16.7
							1.40	26.6
							1.40	22.9
							1.40	30.4
						glucose + amino acids	2.43	15.1
							2.43	13.0
							2.43	16.1
						LB	2.54	21.6
							2.54	18.3
							2.54	11.5
RNA values											P values for t-test RNA WT different from RNA of mutant
	NCM3722 rpoZ(wt) rpoC1-			NCM3722 rpoC2-			NCM3722 wild type					WT vs 2-	WT vs 1-
glucose	52.0208	60.601	66.461	66.0002	68.5419	70.0454	66.5148	67.1012	66.5818		glucose	0.340421	0.235071
glycerol	47.5599	44.497	54.0124	65.4312	67.951	69.4416	57.9665	53.3188	58.1868		glycerol	0.976682	0.0896947
				46.9642	45.5099	42.6684					succinate	0.985953	0.191125
succinate	56.4068	49.0241	49.9049	54.3257	49.0517	58.1345	53.1966	57.2088	58.6523		LB	0.0489148	0.3819
				55.9047	52.8082	56.5046					glucose amino acids	0.497088	0.215663
				61.564	65.7696	52.7251					Acetate	0.155947	0.0344701
LB	73.2466	78.8243	69.2669	64.6468	69.063	55.3654	77.6331	72.3626	84.9733
glucose amino acids	67.6415	68.1647	75.099	72.3381	80.6744	87.3531	80.1011	70.0457	78.1736
Acetate	51.3183	48.4288	42.8355	48.6333	36.5334	47.452	34.4209	36.5907	36.2673
Data analysis
	Averages RNA values (ug/ml/OD600)					Average growth rate (1/h) values					average ppGpp values (pmol/OD)
	1-	2-	wt			1-	2-	WT			1-	2-	WT
Acetate	47.5275	44.2062	35.7596		acetate	0.623244	0.36	0.711177		acetate	56.0014	62	42.1421
succinate	51.7786	55.9157	56.3526		succinate	0.891586	0.51	0.874706		glycerol	42.0004	55.6111	21.4053
glycerol	48.6898	49.8389	56.4907		glycerol	1.00412	0.79	0.97216		succinate	46.2223	36.2222	33.7038
glucose	59.6942	68.1958	66.7326		glucose	1.22918	1.08667	1.38066		glucose	36.839	25.3	24.1487
glucose AA	70.3017	80.1219	76.1068		glucose amino acids	2.76997	1.67	2.43527		glucose + amino acids	9.48357	27.9667	14.7453
LB	73.7793	60.9242	78.323		LB	2.61416	2.68	2.53626		LB	13.3414	30.2333	17.1414
						Correlation coefficient RNA vs growth rate	T-statistic	P value			Correlation coefficient RNA vs ppGpp	T-statistic	P value
					WT	0.892688	3.96156	0.0166559		WT	-0.91422	-4.51224	0.0107217
					1-	0.959846	6.84312	0.00238619		1-	-0.968389	-7.76435	0.00148309
					2-	0.534628	1.26526	0.274464		2-	-0.741813	-2.21236	0.0913856
